# Supplementary material for: Prevalence and clinical significance of co-existing mutations in MED12 and FH in uterine fibroids of Australian women
Source: Front Reprod Health. 2023 Apr 11;5:1081092. doi: 10.3389/frph.2023.1081092 (PMC10126294; doi:10.3389/frph.2023.1081092)
Supplement: Supplementary file 1 [file Table1.xlsx]

## Sheet: Sheet1
No.	Sample File	Reference File	Dir	Lane	Gene	Exon	RF	Start	End	Size	Quality Score	Mut#	Mutation1	Mutation2	Mutation3	Mutation4
1	A01_C990fgrx_FH0_ULM7.5.1_FH_F_1.ab1	FH gene NM_000143.3 MAY 2014_F_Synthesis_126.scf	1-F		FH	1	1	7	243	237	26	1	135G>GC,24S>S/S$7
2	B01_C990fgrx_FH0_ULM7.6_FH_F_1.ab1	FH gene NM_000143.3 MAY 2014_F_Synthesis_126.scf	1-F		FH	1	1	7	247	241	31	3	43T>TC$12	52T>TC$9	64A>AC,1M>M/L$7
3	C01_C990fgrx_FH0_ULM7.7_FH_F_1.ab1	FH gene NM_000143.3 MAY 2014_F_Synthesis_126.scf	1-F		FH	1	1	7	244	238	29	0
4	D01_C990fgrx_FH0_ULM7.8_FH_F_1.ab1	FH gene NM_000143.3 MAY 2014_F_Synthesis_126.scf	1-F		FH	1	1	7	235	229	27	0
5	E01_C990fgrx_FH0_ULM8.1_FH_F_1.ab1	FH gene NM_000143.3 MAY 2014_F_Synthesis_126.scf	1-F		FH	1	1	7	238	232	31	4	80G>GC,6R>R/P$6	86T>TC,8L>L/P$6	88G>GC,9A>A/P$8	106G>GC,15V>V/L$6
6	F01_C990fgrx_FH0_ULM8.2_FH_F_1.ab1	FH gene NM_000143.3 MAY 2014_F_Synthesis_126.scf	1-F		FH	1	1	7	247	241	27	0
7	G01_C990fgrx_FH0_ULM8.3_FH_F_1.ab1	FH gene NM_000143.3 MAY 2014_F_Synthesis_126.scf	1-F		FH	1	1	7	239	233	26	1	80G>GC,6R>R/P$6
8	H01_C990fgrx_FH0_ULM8.4_FH_F_1.ab1	FH gene NM_000143.3 MAY 2014_F_Synthesis_126.scf	1-F		FH	1	1	7	239	233	31	0
9	A03_C990fgrx_FH0_ULM8.5_FH_F_1.ab1	FH gene NM_000143.3 MAY 2014_F_Synthesis_126.scf	1-F		FH	1	1	7	244	238	31	1	88G>GC,9A>A/P$6
10	B03_C990fgrx_FH0_ULM8.6_FH_F_1.ab1	FH gene NM_000143.3 MAY 2014_F_Synthesis_126.scf	1-F		FH	1	1	7	245	239	32	1	88G>GC,9A>A/P$6
11	C03_C990fgrx_FH0_ULM8.7_FH_F_1.ab1	FH gene NM_000143.3 MAY 2014_F_Synthesis_126.scf	1-F		FH	1	1	7	241	235	30	0
12	D03_C990fgrx_FH0_ULM8.8_FH_F_1.ab1	FH gene NM_000143.3 MAY 2014_F_Synthesis_126.scf	1-F		FH	1	1	7	240	234	28	1	88G>GC,9A>A/P$6
13	E03_C990fgrx_FH0_ULM8.9_FH_F_1.ab1	FH gene NM_000143.3 MAY 2014_F_Synthesis_126.scf	1-F		FH	1	1	7	240	234	25	3	86T>TC,8L>L/P$7	88G>GC,9A>A/P$6	106G>GC,15V>V/L$6
14	A02_C990fgrx_FH0_ULM7.5.1_FH_R_1.ab1	FH gene NM_000143.3 MAY 2014_R_Synthesis_125.scf	1-R		FH	1	1	1	192	192	26	0
15	B02_C990fgrx_FH0_ULM7.6_FH_R_1.ab1	FH gene NM_000143.3 MAY 2014_R_Synthesis_125.scf	1-R		FH	1	1	1	198	198	36	3	43T>TC$12	52T>TC$9	64A>AC,1M>M/L$7
16	C02_C990fgrx_FH0_ULM7.7_FH_R_1.ab1	FH gene NM_000143.3 MAY 2014_R_Synthesis_125.scf	1-R		FH	1	1	1	202	202	30	0
17	D02_C990fgrx_FH0_ULM7.8_FH_R_1.ab1	FH gene NM_000143.3 MAY 2014_R_Synthesis_125.scf	1-R		FH	1	1	1	201	201	33	0
18	E02_C990fgrx_FH0_ULM8.1_FH_R_1.ab1	FH gene NM_000143.3 MAY 2014_R_Synthesis_125.scf	1-R		FH	1	1	1	206	206	30	4	80G>GC,6R>R/P$6	86T>TC,8L>L/P$6	88G>GC,9A>A/P$8	106G>GC,15V>V/L$6
19	F02_C990fgrx_FH0_ULM8.2_FH_R_1.ab1	FH gene NM_000143.3 MAY 2014_R_Synthesis_125.scf	1-R		FH	1	1	1	204	204	27	0
20	G02_C990fgrx_FH0_ULM8.3_FH_R_1.ab1	FH gene NM_000143.3 MAY 2014_R_Synthesis_125.scf	1-R		FH	1	1	2	192	191	32	1	80G>GC,6R>R/P$6
21	H02_C990fgrx_FH0_ULM8.4_FH_R_1.ab1	FH gene NM_000143.3 MAY 2014_R_Synthesis_125.scf	1-R		FH	1	1	1	191	191	33	0
22	A04_C990fgrx_FH0_ULM8.5_FH_R_1.ab1	FH gene NM_000143.3 MAY 2014_R_Synthesis_125.scf	1-R		FH	1	1	1	194	194	31	1	88G>GC,9A>A/P$6
23	B04_C990fgrx_FH0_ULM8.6_FH_R_1.ab1	FH gene NM_000143.3 MAY 2014_R_Synthesis_125.scf	1-R		FH	1	1	1	188	188	33	1	88G>GC,9A>A/P$6
24	C04_C990fgrx_FH0_ULM8.7_FH_R_1.ab1	FH gene NM_000143.3 MAY 2014_R_Synthesis_125.scf	1-R		FH	1	1	1	203	203	31	0
25	D04_C990fgrx_FH0_ULM8.8_FH_R_1.ab1	FH gene NM_000143.3 MAY 2014_R_Synthesis_125.scf	1-R		FH	1	1	1	193	193	22	1	88G>GC,9A>A/P$6
26	E04_C990fgrx_FH0_ULM8.9_FH_R_1.ab1	FH gene NM_000143.3 MAY 2014_R_Synthesis_125.scf	1-R		FH	1	1	1	202	202	32	3	86T>TC,8L>L/P$7	88G>GC,9A>A/P$6	106G>GC,15V>V/L$6

## Sheet: Sheet2
No.	Sample File	Reference File	Dir	Gene	Exon	RF	Start	End	Size	Quality	Mut#	Mutation1	Mutation2	Mutation3	Mutation4
1	A01_C901W0GV_ULM_4.1_FH_Exon0___FH_F_1.ab1	FH_gene_NM_000143.3___MAY_2014_F_Synthesis_125.scf	1-F	FH	1	1	7	244	238	32	2	147G>GA,28L>L/L	237T>TA
2	F01_C9908BGC_ULM_4.2_Exon0___FH_F_1.ab1	FH_gene_NM_000143.3___MAY_2014_F_Synthesis_125.scf	1-F	FH	1	1	7	245	239	29	2	147G>GA,28L>L/L	237T>TA
3	G01_C9908BGC_ULM_4.3_Exon0___FH_F_1.ab1	FH_gene_NM_000143.3___MAY_2014_F_Synthesis_125.scf	1-F	FH	1	1	7	246	240	28	1	147G>GA,28L>L/L
4	H01_C9908BGC_ULM_4.4_Exon0___FH_F_1.ab1	FH_gene_NM_000143.3___MAY_2014_F_Synthesis_125.scf	1-F	FH	1	1	7	244	238	27	2	147G>GA,28L>L/L	237T>TA
5	A03_C9908BGC_ULM_4.5_Exon0___FH_F_1.ab1	FH_gene_NM_000143.3___MAY_2014_F_Synthesis_125.scf	1-F	FH	1	1	7	235	229	37	1	147G>GA,28L>L/L
6	B01_C901W0GV_ULM_4.6_FH_Exon0___FH_F_1.ab1	FH_gene_NM_000143.3___MAY_2014_F_Synthesis_125.scf	1-F	FH	1	1	7	237	231	41	1	147G>GA,28L>L/L
7	B03_C901W0GV_ULM_7.1_FH_Exon0___FH_F_1.ab1	FH_gene_NM_000143.3___MAY_2014_F_Synthesis_125.scf	1-F	FH	1	1	7	234	228	42	0
8	C03_C901W0GV_ULM_7.2_FH_Exon0___FH_F_1.ab1	FH_gene_NM_000143.3___MAY_2014_F_Synthesis_125.scf	1-F	FH	1	1	7	235	229	43	0
9	D03_C901W0GV_ULM_7.3_FH_Exon0___FH_F_1.ab1	FH_gene_NM_000143.3___MAY_2014_F_Synthesis_125.scf	1-F	FH	1	1	7	235	229	39	0
10	E03_C901W0GV_ULM_7.4_FH_Exon0___FH_F_1.ab1	FH_gene_NM_000143.3___MAY_2014_F_Synthesis_125.scf	1-F	FH	1	1	7	235	229	44	0
11	F03_C901W0GV_ULM_7.5_FH_Exon0___FH_F_1.ab1	FH_gene_NM_000143.3___MAY_2014_F_Synthesis_125.scf	1-F	FH	1	1	7	235	229	40	0
12	A01_C990fgrx_FH0_ULM7.5.1_FH_F_1.ab1	FH gene NM_000143.3 MAY 2014_F_Synthesis_126.scf	1-F	FH	1	1	7	243	237	26	1	135G>GC,24S>S/S
13	B01_C990fgrx_FH0_ULM7.6_FH_F_1.ab1	FH gene NM_000143.3 MAY 2014_F_Synthesis_126.scf	1-F	FH	1	1	7	247	241	31	3	43T>TC	52T>TC	64A>AC,1M>M/L
14	C01_C990fgrx_FH0_ULM7.7_FH_F_1.ab1	FH gene NM_000143.3 MAY 2014_F_Synthesis_126.scf	1-F	FH	1	1	7	244	238	29	0
15	D01_C990fgrx_FH0_ULM7.8_FH_F_1.ab1	FH gene NM_000143.3 MAY 2014_F_Synthesis_126.scf	1-F	FH	1	1	7	235	229	27	0
16	E01_C990fgrx_FH0_ULM8.1_FH_F_1.ab1	FH gene NM_000143.3 MAY 2014_F_Synthesis_126.scf	1-F	FH	1	1	7	238	232	31	4	80G>GC,6R>R/P	86T>TC,8L>L/P	88G>GC,9A>A/P	106G>GC,15V>V/L
17	F01_C990fgrx_FH0_ULM8.2_FH_F_1.ab1	FH gene NM_000143.3 MAY 2014_F_Synthesis_126.scf	1-F	FH	1	1	7	247	241	27	0
18	G01_C990fgrx_FH0_ULM8.3_FH_F_1.ab1	FH gene NM_000143.3 MAY 2014_F_Synthesis_126.scf	1-F	FH	1	1	7	239	233	26	1	80G>GC,6R>R/P
19	H01_C990fgrx_FH0_ULM8.4_FH_F_1.ab1	FH gene NM_000143.3 MAY 2014_F_Synthesis_126.scf	1-F	FH	1	1	7	239	233	31	0
20	A03_C990fgrx_FH0_ULM8.5_FH_F_1.ab1	FH gene NM_000143.3 MAY 2014_F_Synthesis_126.scf	1-F	FH	1	1	7	244	238	31	1	88G>GC,9A>A/P
21	B03_C990fgrx_FH0_ULM8.6_FH_F_1.ab1	FH gene NM_000143.3 MAY 2014_F_Synthesis_126.scf	1-F	FH	1	1	7	245	239	32	1	88G>GC,9A>A/P
22	C03_C990fgrx_FH0_ULM8.7_FH_F_1.ab1	FH gene NM_000143.3 MAY 2014_F_Synthesis_126.scf	1-F	FH	1	1	7	241	235	30	0
23	D03_C990fgrx_FH0_ULM8.8_FH_F_1.ab1	FH gene NM_000143.3 MAY 2014_F_Synthesis_126.scf	1-F	FH	1	1	7	240	234	28	1	88G>GC,9A>A/P
24	E03_C990fgrx_FH0_ULM8.9_FH_F_1.ab1	FH gene NM_000143.3 MAY 2014_F_Synthesis_126.scf	1-F	FH	1	1	7	240	234	25	3	86T>TC,8L>L/P	88G>GC,9A>A/P	106G>GC,15V>V/L
1	A02_C901W0GV_ULM_4.1_FH_Exon0___FH_R_1.ab1	FH_gene_NM_000143.3___MAY_2014_R_Synthesis_110.scf	1-R	FH	1	1	1	206	187	38	1	147G>GA,28L>L/L
2	F02_C9908BGC_ULM_4.2_Exon0___FH_R_1.ab1	FH_gene_NM_000143.3___MAY_2014_R_Synthesis_110.scf	1-R	FH	1	1	1	197	197	34	1	147G>GA,28L>L/L
3	G02_C9908BGC_ULM_4.3_Exon0___FH_R_1.ab1	FH_gene_NM_000143.3___MAY_2014_R_Synthesis_110.scf	1-R	FH	1	1	1	204	204	31	1	147G>GA,28L>L/L
4	H02_C9908BGC_ULM_4.4_Exon0___FH_R_1.ab1	FH_gene_NM_000143.3___MAY_2014_R_Synthesis_110.scf	1-R	FH	1	1	1	209	209	29	1	147G>GA,28L>L/L
5	A04_C9908BGC_ULM_4.5_Exon0___FH_R_1.ab1	FH_gene_NM_000143.3___MAY_2014_R_Synthesis_110.scf	1-R	FH	1	1	1	197	197	29	1	147G>GA,28L>L/L
6	B02_C901W0GV_ULM_4.6_FH_Exon0___FH_R_1.ab1	FH_gene_NM_000143.3___MAY_2014_R_Synthesis_110.scf	1-R	FH	1	1	1	204	204	36	1	147G>GA,28L>L/L
7	B04_C901W0GV_ULM_7.1_FH_Exon0___FH_R_1.ab1	FH_gene_NM_000143.3___MAY_2014_R_Synthesis_110.scf	1-R	FH	1	1	1	207	207	33	0
8	C04_C901W0GV_ULM_7.2_FH_Exon0___FH_R_1.ab1	FH_gene_NM_000143.3___MAY_2014_R_Synthesis_110.scf	1-R	FH	1	1	1	204	204	41	0
9	D04_C901W0GV_ULM_7.3_FH_Exon0___FH_R_1.ab1	FH_gene_NM_000143.3___MAY_2014_R_Synthesis_110.scf	1-R	FH	1	1	1	207	207	34	0
10	E04_C901W0GV_ULM_7.4_FH_Exon0___FH_R_1.ab1	FH_gene_NM_000143.3___MAY_2014_R_Synthesis_110.scf	1-R	FH	1	1	1	207	207	40	0
11	F04_C901W0GV_ULM_7.5_FH_Exon0___FH_R_1.ab1	FH_gene_NM_000143.3___MAY_2014_R_Synthesis_110.scf	1-R	FH	1	1	1	209	209	34	0
12	A02_C990fgrx_FH0_ULM7.5.1_FH_R_1.ab1	FH gene NM_000143.3 MAY 2014_R_Synthesis_125.scf	1-R	FH	1	1	1	192	192	26	0
13	B02_C990fgrx_FH0_ULM7.6_FH_R_1.ab1	FH gene NM_000143.3 MAY 2014_R_Synthesis_125.scf	1-R	FH	1	1	1	198	198	36	1	64A>AC,1M>M/L
14	C02_C990fgrx_FH0_ULM7.7_FH_R_1.ab1	FH gene NM_000143.3 MAY 2014_R_Synthesis_125.scf	1-R	FH	1	1	1	202	202	30	0
15	D02_C990fgrx_FH0_ULM7.8_FH_R_1.ab1	FH gene NM_000143.3 MAY 2014_R_Synthesis_125.scf	1-R	FH	1	1	1	201	201	33	0
16	E02_C990fgrx_FH0_ULM8.1_FH_R_1.ab1	FH gene NM_000143.3 MAY 2014_R_Synthesis_125.scf	1-R	FH	1	1	1	206	206	30	4	80G>GC,6R>R/P	86T>TC,8L>L/P	88G>GC,9A>A/P	106G>GC,15V>V/L
17	F02_C990fgrx_FH0_ULM8.2_FH_R_1.ab1	FH gene NM_000143.3 MAY 2014_R_Synthesis_125.scf	1-R	FH	1	1	1	204	204	27	0
18	G02_C990fgrx_FH0_ULM8.3_FH_R_1.ab1	FH gene NM_000143.3 MAY 2014_R_Synthesis_125.scf	1-R	FH	1	1	2	192	191	32	1	80G>GC,6R>R/P
19	H02_C990fgrx_FH0_ULM8.4_FH_R_1.ab1	FH gene NM_000143.3 MAY 2014_R_Synthesis_125.scf	1-R	FH	1	1	1	191	191	33	0
20	A04_C990fgrx_FH0_ULM8.5_FH_R_1.ab1	FH gene NM_000143.3 MAY 2014_R_Synthesis_125.scf	1-R	FH	1	1	1	194	194	31	1	88G>GC,9A>A/P
21	B04_C990fgrx_FH0_ULM8.6_FH_R_1.ab1	FH gene NM_000143.3 MAY 2014_R_Synthesis_125.scf	1-R	FH	1	1	1	188	188	33	1	88G>GC,9A>A/P
22	C04_C990fgrx_FH0_ULM8.7_FH_R_1.ab1	FH gene NM_000143.3 MAY 2014_R_Synthesis_125.scf	1-R	FH	1	1	1	203	203	31	0
23	D04_C990fgrx_FH0_ULM8.8_FH_R_1.ab1	FH gene NM_000143.3 MAY 2014_R_Synthesis_125.scf	1-R	FH	1	1	1	193	193	22	1	88G>GC,9A>A/P
24	E04_C990fgrx_FH0_ULM8.9_FH_R_1.ab1	FH gene NM_000143.3 MAY 2014_R_Synthesis_125.scf	1-R	FH	1	1	1	202	202	32	3	86T>TC,8L>L/P	88G>GC,9A>A/P	106G>GC,15V>V/L
